# Supplementary material for: Strategic forecasting of renewable energy production for sustainable electricity supply: A machine learning approach considering environmental, economic, and oil factors in Türkiye
Source: PLoS One. 2025 Aug 5;20(8):e0328290. doi: 10.1371/journal.pone.0328290 (PMC12324131; doi:10.1371/journal.pone.0328290)
Supplement: S1 Data — (XLSX) [file pone.0328290.s001.xlsx]

## Sheet: ALL DATA
Year	Population (Million persons)	Crude Oil Production (Thousand toe)	Crude oil import prices ($/barrel)	GDP PC ($)	GDP (Million $)	Currency (TL/$)	Inflation (%)	Household spending (Million $)	Temp (C)	Wind Speed (m/sec)	Air Pressure (hPa)	Relative Humidity (%)	Sunshine Time (Hr)	Precipitation (Total, mm)	Proportion of Electricity Produced from Renewable Resources in Gross Electricity Consumption (%)	Average Rate	Electricity generation (Gigawatt-hours)
1971	35.321	3.52884	1.7	1.7723	0.0625995	1.1e-05	7.92394	0.029079	7.5	6.7881	817.269	64	6.3322	627.3	0
1972	36.215	3.46342	1.82	1.92701	0.0697866	1.5e-05	19.0114	0.0332016	6.8	3.77704	819.131	64.7	6.3448	551.2	0
1973	37.133	3.58916	2.7	2.10458	0.0781473	1.4e-05	15.4165	0.0366195	7	2.06326	817.761	62.7	6.3574	519.5	0
1974	38.073	3.38266	10.84	2.24014	0.0852865	1.4e-05	13.9382	0.0390912	7.2	4.85563	817.008	63.5	6.37	578.2	0		1.2846
1975	39.037	3.16492	10.43	2.50887	0.0979362	1.4e-05	23.8982	0.039742	7.3	3.58326	817.479	63.8	6.3826	648.6	0		1.5031
1976	40.026	2.65277	11.6	2.86566	0.11485	1.4e-05	21.2274	0.0467998	6.8	5.15777	819.06	65.3	6.3952	684.5	0		1.7459
1977	40.916	2.66197	15.88	3.26352	0.133527	1.6e-05	17.4557	0.0538485	7.4	5.58244	820.248	63.2	6.4078	548	0		1.9555
1978	41.769	2.7969	18	3.51531	0.146827	1.8e-05	25.9853	0.0688179	7.6	4.72474	816.671	63.4	6.4204	678.1	0		2.05
1979	42.641	2.88584	23.08	3.74189	0.159554	2.4e-05	61.8971	0.0750256	8.2	6.04692	820.002	64.3	6.433	676.3	0		2.1183
1980	43.531	2.26806	35.52	3.9406	0.171534	3.1e-05	63.5431	0.0806662	7.4	5.77489	819.057	63.9	6.4456	639.5	0		2.1881
1981	44.439	2.29753	38.5	4.10605	0.182465	7.6e-05	94.2609	0.0945992	8	6.93742	818.952	64	6.4582	751.3	0		2.3345
1982	45.54	2.31545	36.5	4.59978	0.209474	0.000111	37.6148	0.095232	6.8	6.0479	820.169	63.5	6.4708	546.8	0		2.5131
1983	46.688	2.22941	30.74	4.93276	0.230301	0.000163	29.1375	0.107439	7	4.33064	816.975	64.9	6.4834	657.8	0		2.5667
1984	47.864	2.09782	29.84	5.24806	0.251193	0.000225	31.3903	0.119524	7.4	3.45169	818.84	64.2	6.496	560.3	0		2.8722
1985	49.07	2.11136	29.25	5.66087	0.277779	0.000367	48.3923	0.134096	7.3	5.13385	816.914	63.9	6.8	602.2	0		3.1512
1986	50.307	2.37382	14.5	5.93787	0.298711	0.000522	44.9617	0.137943	7.7	6.95984	817.454	64.6	6.8	582.7	0		3.688
1987	51.48	2.5955	18.52	6.33422	0.326086	0.000675	34.6101	0.149164	7.2	5.7804	817.734	64.8	6.6	699.5	0		4.1643
1988	52.37	2.55611	15.14	6.98583	0.365848	0.000857	38.8558	0.15328	7.4	6.31349	818.551	66.6	6.3	755.1	0		4.5648
1989	53.268	2.81589	17.8	7.2609	0.386774	0.001422	68.8096	0.161207	7.4	5.61075	818.854	63.2	7.2	495.1	0		4.8809
1990	54.192	3.61332	23.11	7.43572	0.402956	0.002122	63.2726	0.166508	7.3	6.29897	818.096	63.6	7.2	501.6	18.78	13.92	5.4232
1991	55.12	4.15887	19.11	8.28609	0.456729	0.002609	60.3039	0.196602	7.5	5.70378	820.321	66.7	6.4	646.5	19.05	13.92	5.6591
1992	56.055	4.07501	18.62	8.50147	0.47655	0.004172	65.9785	0.20867	6	4.14634	819.323	64.7	6.6	578.8	18.92	13.92	6.3105
1993	56.986	3.70906	16.05	9.06499	0.516577	0.006872	70.0761	0.221144	6.7	3.93164	817.032	64.5	6.8	545.2	18.85	13.92	6.9865
1994	57.913	3.65239	15.52	9.86566	0.57135	0.010985	66.0939	0.246117	8.2	5.55119	818.409	64.8	7	644.3	18.65	13.92	7.3782
1995	58.837	3.47418	16.78	9.37699	0.551714	0.029609	105.215	0.237727	7.7	5.48741	818.767	65.8	7	635.7	17.69	13.92	8.1859
1996	59.756	3.45837	20.25	10.1043	0.60379	0.045845	89.1133	0.254487	8.1	6.04816	818.113	66.2	6.7	682.8	16.89	13.92	9.0084
1997	60.671	3.40798	18.79	10.8282	0.656955	0.081405	80.4121	0.281981	7.2	5.69628	820.761	65.6	6.8	684.5	16.1	13.92	9.8246
1998	61.582	3.18466	11.99	11.6488	0.717354	0.151865	85.6694	0.311123	8.4	4.49836	817.598	65.4	6.9	704.3	16.21	13.92	10.5499
1999	62.464	2.90602	16.07	8.93732	0.558261	0.260724	84.6413	0.316515	8.5	5.65982	818.069	63.4	7.1	561.4	15.34	13.92	11.0702
2000	63.364	2.72915	26.61	8.62528	0.546532	0.418783	64.8675	0.320731	7.4	5.06531	817.367	62.7	7.2	581.4	13.24	13.92	11.8698
2001	64.2688	2.49003	22.98	9.47597	0.609011	0.625219	54.9154	0.349431	8.6	7.04962	817.833	63	7	694.2	13.35	13.92	11.6251
2002	65.1663	2.39122	23.57	9.14428	0.595896	1.22559	54.4002	0.343223	7.7	3.73605	817.374	64.2	7	634	13.53	13.92	12.3727
2003	66.0025	2.32304	27.05	9.27907	0.612447	1.50723	44.9641	0.351508	7.9	5.76974	819.522	63.7	6.8	664.4	12.74	13.92	13.5248
2004	66.7946	2.22423	34.9	9.59798	0.641097	1.50089	21.6024	0.366272	7.6	5.11034	820.553	62.2	6.9	607.4	13.36	13.92	14.5066
2005	67.5987	2.23114	50.65	10.8846	0.735786	1.42554	8.59826	0.413096	7.9	3.99582	820.689	63.2	6.7	637.2	12.06	13.92	15.5469
2006	68.4354	2.13431	61.48	11.9106	0.815102	1.34358	8.17916	0.446118	7.9	5.87738	819.564	63.6	6.8	607.4	11.13	13.92	16.9543
2007	69.2953	2.10862	68.59	13.6416	0.945292	1.42845	9.59724	0.482625	8.2	5.43855	817.966	61.3	6.8	596.7	9.57	13.92	18.334
2008	70.1581	2.13431	98.07	14.8665	1.043	1.30293	8.75618	0.522076	8	4.55405	818.078	61	6.9	493.1	9.46	13.92	18.9763
2009	71.0517	2.37343	61.27	16.0382	1.13955	1.30152	10.4441	0.578952	8.4	5.80414	818.985	63.8	6.5	793.8	10.09	13.92	18.6619
2010	72.0392	2.65027	78.26	15.4422	1.11244	1.54996	6.25098	0.570748	9.7	6.61258	817.793	62.9	6.5	703	11	13.92	20.3046
2011	73.1422	2.50399	109.81	17.3437	1.26855	1.50285	8.56644	0.656666	7.6	6.80759	818.971	63.1	6.7	642.2	9.97	13.92	21.7558
2012	74.2236	2.47085	111.7	19.5909	1.45411	1.67495	6.47188	0.767306	8.5	3.46392	818.916	62.1	6.8	695.2	10.32	13.92	22.7707
2013	75.1758	2.53892	108.37	20.6274	1.55069	1.796	8.89157	0.795713	8.3	4.17005	816.962	59.6	6.8	547	11.38	13.92	22.8977
2014	76.1476	2.60966	99.71	22.3731	1.70367	1.90377	7.49309	0.861621	9.3	4.69328	818.623	62.6	6.5	641.6	10.13	13.92	23.9449
2015	77.1819	2.65734	51.42	24.105	1.86047	2.18854	8.85457	0.905905	8.6	5.46803	818.889	62.4	6.5	637.8	12.16	13.92	24.99
2016	78.2185	2.72061	41.28	25.8559	2.0224	2.72001	7.67085	0.97606	8.5	4.80117	816.535	61.1	6.6	605.7	12.53	13.92	26.1937
2017	79.278	2.6952	52.01	26.6959	2.1164	3.02013	7.77513	1.00337	8.3	5.86727	818.478	61.5	6.5	553.4	12.08	13.92	28.4258
2018	80.3127	3.0098	71.16	28.1931	2.26427	3.64813	11.1443	1.07543	10	4.33033	817.911	64.4	61	639.2	13.25	13.92	29.0502
2019	81.4072	3.15232	65.09	28.2815	2.30231	4.82837	16.3325	1.09355	9.1	3.74384	818.476	63.4	6.6	639.7	15.93	13.92	28.9136
2020	82.5794	3.27422	43.41	28.4213	2.347	5.67382	15.1768	1.14754	9.2	5.44758	817.084	61.6	6	507.6	16.39	13.92	29.2664
2021	83.3847	3.51827	71.23	28.6782	2.39133	7.00861	12.279	1.1301	9.1	5.86727	817.911	60.6	6.5	579.7	15.24	13.92	31.954

## Sheet: 2022-2023
Types	Proportion of Electricity Produced from Renewable Resources in Gross Electricity Consumption (%) in 2022	Proportion of Electricity Produced from Renewable Resources in Gross Electricity Consumption (%) in 2023
Coal	34.6	36.3
Natural Gas	22.2	21.4
Hydraulic Energy	20.6	19.6
Wind	10.8	10.4
Solar	4.7	5.7
Geothermal	3.3	3.4
Other Sources	3.8	3.2
	100	100
